# Supplementary material for: An In Vitro Evaluation of Robin’s Pincushion Extract as a Novel Bioactive-Based Antistaphylococcal Agent—Comparison to Rosehip and Black Rosehip
Source: Antibiotics (Basel). 2024 Dec 4;13(12):1178. doi: 10.3390/antibiotics13121178 (PMC11672707; doi:10.3390/antibiotics13121178)
Supplement: Supplementary file 1 [file antibiotics-13-01178-s001.zip]

Archive with 1 entries (1 files):
- antibiotics-3345446-supplementary.pdf
